# Supplementary material for: Subtyping and risk model construction based on taurine metabolism-related genes for predicting prognosis and immune response in lung adenocarcinoma
Source: Open Med (Wars). 2026 Jul 20;21(1):20261389. doi: 10.1515/med-2026-1389 (PMC13377578; doi:10.1515/med-2026-1389)
Supplement: Supplementary file 2 — Supplementary Material [file j_med-2026-1389_suppl_002.xls]

## Sheet: Supplementary Table 1
Supplementary Table 1. The 29 immune signatures (gene sets) used for ssGSEA analysis
aDCs	APC co inhibition	APC co stimulation	B cells	CCR	CD8+ T cells	Check-point	Cytolytic activity	DCs	HLA	iDCs	Inflammation-promoting	Macrophages	Mast cells	MHC class I	Neutrophils	NK cells	Parainflammation	pDCs	T cell co-inhibition	T cell co-stimulation	T helper cells	Tfh	Th1 cells	Th2 cells	TIL	Treg	Type I IFN Reponse	Type II IFN Reponse
CD83	C10orf54	CD40	BACH2	CCL16	CD8A	IDO1	PRF1	CCL17	HLA-E	CD1A	CCL5	C11orf45	CMA1	B2M	EVI2B	KLRC1	CXCL10	CLEC4C	BTLA	CD2	CD4	PDCD1	IFNG	PMCH	ITM2C	IL12RB2	DDX4	GPR146
LAMP3	CD274	CD58	BANK1	TPO		LAG3	GZMA	CCL22	HLA-DPB2	CD1E	CD19	CD68	MS4A2	HLA-A	HSD17B11	KLRF1	PLAT	CXCR3	C10orf54	CD226		CXCL13	TBX21	LAIR2	CD38	TMPRSS6	IFIT1	SELP
CCL1	LGALS9	CD70	BLK	TGFBR2		CTLA4		CD209	HLA-C		CD8B	CLEC5A	TPSAB1	TAP1	KDM6B		CCND1	GZMB	CD160	CD27		CXCR5	CTLA4	SMAD2	THEMIS2	CTSC	IFIT2	AHR
	PDCD1LG2	ICOSLG	BTLA	CXCL2		TNFRSF9		CCL13	HLA-J		CXCL10	CYBB			MEGF9		LGMN	IL3RA	CD244	CD28			STAT4	CXCR6	GLYR1	LAPTM4B	IFIT3
	PVRL3	SLAMF1	CD79A	CCL14		ICOS			HLA-DQB1		CXCL13	FUCA1			MNDA		PLAUR	IRF7	CD274	CD40LG			CD38	GATA3	ICOS	TFRC	IRF7
		TNFSF14	CD79B	TGFBR3		CD80			HLA-DQB2		CXCL9	GPNMB			NLRP12		AIM2	IRF8	CTLA4	ICOS			IL12RB2	IL26	F5	RNF145	ISG20
		TNFSF15	FCRL1	IL11RA		PDCD1LG2			HLA-DQA2		GNLY	HS3ST2			PADI4		MMP7	LILRA4	HAVCR2	SLAMF1			LTA		TIGIT	NETO2	MX1
		TNFSF18	FCRL3	CCL11		TIGIT			HLA-DQA1		GZMB	LGMN			SELL		ICAM1	PHEX	LAG3	TNFRSF18			CSF2		KLRD1	ADAT2	MX2
		TNFSF4	HVCN1	IL4I1		CD70			HLA-A		IFNG	MMP9			TRANK1		MX2	PLD4	LAIR1	TNFRSF25					IRF4	CHST2	RSAD2
		TNFSF8	RALGPS2	IL33		TNFSF9			HLA-DMA		IL12A	TM4SF19			VNN3		CXCL9	PTCRA	TIGIT	TNFRSF4					PRKCQ	CTLA4	TNFSF10
		TNFSF9		CXCL12		ICOSLG			HLA-DOB		IL12B						ANXA1			TNFRSF8					FCRL5	NFE2L3
				CXCL10		KIR3DL1			HLA-DRB1		IRF1						TLR2			TNFRSF9					SIRPG	LIMA1
				BMPER		CD86			HLA-H		PRF1						PLA2G2D			TNFSF14					LPXN	IL1R2
				BMP8A		PDCD1			HLA-B		STAT1						ITGA2								IL2RG	ICOS
				CXCL11		LAIR1			HLA-DRB5		TBX21						MX1								CCL5	HSDL2
				IL21R		TNFRSF8			HLA-DOA								HMOX1								LCK	HTATIP2
				IL17B		TNFSF15			HLA-DPB1								CD276								TRAF3IP3	FKBP1A
				TNFRSF9		TNFRSF14			HLA-DRA								TIRAP								CD86	TIGIT
				ILF2		IDO2			HLA-DRB6								IL33								MAL	CCR8
				CX3CR1		CD276			HLA-L								PTGES								LILRB1	LTA
				CCR8		CD40			HLA-F								TNFRSF12A								DOK2	SLC35F2
				TNFSF12		TNFRSF4			HLA-G								SCARB1								CD6	IL21R
				CSF3		TNFSF14			HLA-DMB								CD14								PAG1	AHCYL1
				TNFSF4		HHLA2			HLA-DPA1								BLNK								LAX1	SOCS2
				BMP3		CD244											IFIT3								PLEK	ETV7
				CX3CL1		CD274											RETNLB								PIK3CD	BCL2L1
				BMP5		HAVCR2											IFIT2								SLAMF1	RRAGB
				CXCR2		CD27											ISG15								XCL1	ACSL4
				TNFRSF10D		BTLA											OAS2								GPR171	CHRNA6
				BMP2		LGALS9											REL								XCL2	BATF
				CXCL14		TMIGD2											OAS3								TBX21	LAX1
				CCL28		CD28											CD44								CD2	ADPRH
				CXCL3		CD48											PPARG								CD53	TNFRSF4
				BMP6		TNFRSF25											BST2								KLHL6	ANKRD10
				CCL21		CD40LG											OAS1								SLAMF6	CD274
				CXCL9		ADORA2A											NOX1								CD40	CASP1
				CCL23		VTCN1											PLA2G2A								SIT1	LY75
				IL6		CD160											IFIT1								TNFRSF4	NPTN
				TNFRSF18		CD44											IFITM3								CD79A	SSTR3
				IL17RD		TNFSF18											IL1RN								CD247	GRSF1
				IL17D		TNFRSF18																			LCP2	CSF2RB
				IL27		BTNL2																			CD3D	TMEM184C
				CCL7		C10orf54																			CD27	NDFIP2
				IL1R1		CD200R1																			SH2D1A	ZBTB38
				CXCR4		TNFSF4																			FYB	ERI1
				CXCR2P1		CD200																			ARHGAP30	TRAF3
				TGFB1I1		NRP1																			ACAP1	NAB1
				IFNGR1																					CST7	HS3ST3B1
				IL9R																					CD3G	LAYN
				IL1RAPL1																					IL2RB	JAK1
				IL11																					CD3E	VDR
				CSF1																					FCRL3	LEPROT
				IL20RA																					CORO1A	GCNT1
				IL25																					ITK	PTPRJ
				TNFRSF4																					TCL1A	IKZF2
				IL18																					CYBB	CSF1
				ILF3																					CSF2RB	ENTPD1
				CCL20																					IKZF1	TNFRSF18
				TNFRSF12A																					NCF4	METTL7A
				IL6ST																					DOCK2	KSR1
				CXCL13																					CCR2	SSH1
				IL12B																					PTPRC	CADM1
				TNFRSF8																					PLAC8	IL1R1
				IL6R																					NCKAP1L	ACP5
				BMPR2																					IL7R	CHST7
				IFNE																					2018-09-06	THADA
				IL1RAPL2																					CD28	CD177
				IL3RA																					STAT4	NFAT5
				BMP4																					CD8A	ZNF282
				CCL24																					LY9	MAGEH1
				TNFSF13B																					CD48
				CCR4																					HCST
				IL2RA																					PTPRCAP
				IL32																					SASH3
				TNFRSF10C																					ARHGAP25
				IL22RA1																					LAT
				BMPR1A																					TRAT1
				CXCR5																					IL10RA
				CXCR3																					PAX5
				IFNA8																					CCR7
				IL17REL																					DOCK11
				IFNB1																					PARVG
				IFNAR1																					SPNS1
				TNFRSF1B																					CD52
				CCL17																					HCLS1
				IFNL1																					ARHGAP9
				IL16																					GIMAP6
				IL1RL1																					PRKCB
				ILK																					MS4A1
				CCL25																					GPR18
				ILDR2																					TBC1D10C
				CXCR1																					GVINP1
				IL36RN																					P2RY8
				IL34																					EVI2B
				TGFB1																					VAMP5
				IFNG																					KLRK1
				IL19																					SELL
				ILKAP																					MPEG1
				BMP2K																					MS4A6A
				CCR10																					ARHGAP15
				ILDR1																					MFNG
				EPO																					GZMK
				CCR7																					SELPLG
				IL17C																					TARP
				IL23A																					GIMAP7
				CCR5																					FAM65B
				IL7																					INPP5D
				EPOR																					ITGA4
				CCL13																					MZB1
				IL2RG																					GPSM3
				IL31RA																					STK10
				TNFAIP6																					CLEC2D
				IFNL2																					IL16
				BMP1																					NLRC3
				IL12RB1																					GIMAP5
				TNFAIP8																					GIMAP4
				IL4R																					IFFO1
				TNFRSF6B																					CFH
				TNFAIP8L1																					PVRIG
				TNFRSF10B																					CFHR1
				IFNL3
				CCL5
				CXCL6
				CXCL1
				CCR3
				TNFSF11
				CSF1R
				IL21
				IL1RAP
				IL12RB2
				CCL1
				IL17RA
				CCR1
				IL1RN
				TNFRSF11B
				TNFRSF14
				IL13
				IL2RB
				BMP8B
				CCL2
				IL24
				IL18RAP
				TGFBI
				TNFSF10
				TNFRSF11A
				CXCL5
				IL5RA
				TNFSF9
				IL1RL2
				TNFRSF13C
				IL36G
				IL15RA
				TNFRSF21
				CXCL8
				IL22RA2
				TNFAIP8L2
				IL18R1
				IFNLR1
				CXCR6
				CCL3L3
				TNFRSF1A
				IL17RE
				IFNGR2
				IL17RC
				TNFAIP8L3
				ILVBL
				TGFBRAP1
				CCL4L1
				CSF2RA
				CCRN4L
				CCL26
				TNFAIP1
				CCRL2
				IFNA10
				TNFRSF17
				IFNA13
				IL20
				IL18BP
				CCL3L1
				TNFSF12-TNFSF13
				IL5
				IL23R
				IL26
				TNF
				TGFA
				CSF2
				IL1F10
				CXCL17
				TNFSF13
				IFNA4
				IL37
				IL12A
				IL7R
				IFNA1
				IL1A
				IL4
				IL2
				CCL22
				CSF3R
				IL10
				IFNK
				TGFB2
				IL1R2
				IL1B
				IL17F
				IL27RA
				IL15
				TNFSF8
				IL36B
				XCL1
				CXCL16
				TNFRSF19
				IL3
				CCL3
				IFNA2
				BMPR1B
				IFNA21
				TNFSF18
				CCL8
				IL17RB
				TNFRSF25
				IL22
				IL10RB
				IFNAR2
				CCL18
				IFNA16
				CSF2RB
				IL36A
				TNFAIP3
				IL13RA2
				IL13RA1
				CCR9
				TNFRSF10A
				IFNA7
				IFNW1
				XCL2
				TNFSF14
				CCR2
				BMP15
				BMP10
				CCL15-CCL14
				TGFBR1
				IFNA5
				BMP7
				IFNA14
				IL20RB
				IL10RA
				IFNA17
				CCR6
				TGFB3
				CCL15
				CCL4
				CCL27
				TNFRSF13B
				TNFAIP2
				IL31
				IL17A
				TNFSF15
				CCL19
				IFNA6
				IL9

## Sheet: Supplementary Table 2
Supplementary Table 2. Drug susceptibility prediction results of feature genes in the CellMiner database
Gene	Drug	cor	pvalue
BDNF	Tamoxifen	-0.535531	1.03832152748543e-05
BDNF	Dasatinib	0.506309427148436	3.66998035505672e-05
BDNF	Staurosporine	0.501959701213461	4.38596883764333e-05
PRKCZ	BX-912	-0.479825	0.000104741458174188
BDNF	Lovastatin	0.477195048866221	0.000115703973709664
BDNF	Sapitinib	0.476049485866481	0.000120799594410888
BDNF	Simvastatin	0.474165503736835	0.000129629592472291
PRKCZ	SGX-523	-0.469997	0.000151310857716545
BDNF	SB-590885	-0.466921	0.00016938264434128
BDNF	Crizotinib	-0.466486	0.000172095636762
BDNF	Fluvastatin	0.461795047134194	0.000203950814568965
BDNF	TYROTHRICIN	-0.460953	0.000210212669035392
BDNF	Bleomycin	0.454067887924895	0.000268364522080102
PRKCZ	Carmustine	-0.44815	0.000329704520710977
F12	Amuvatinib	0.44531956853699	0.000363337345275026
BDNF	BMS-690514	0.438838626930294	0.000452419147550427
BDNF	JNJ-38877605	0.4366522208518	0.00048668042289511
BDNF	Erlotinib	0.435701092118851	0.000502306874655324
BDNF	Midostaurin	0.428944705476743	0.000627082671930656
BDNF	Pipamperone	-0.427865	0.000649447347064811
BDNF	Nilotinib	-0.427779	0.000651246069243326
BDNF	DOLASTATIN 10	-0.425286	0.000705801229476644
BDNF	Tipifarnib	-0.421763	0.00078992221746145
BDNF	AS-703569	0.420724166283585	0.000816402384608062
F12	8-Chloro-adenosine	0.420473491326049	0.000822911424774252
BDNF	4SC-202	-0.418596	0.00087316521297985
BDNF	TAK-960 analog	-0.412047	0.00107093073728558
PDX1	6-(4-pyrimidinyl)-1H-indazole derivative	-0.409345	0.00116364191703771
PRKCZ	CYC-116	-0.409281	0.00116592877785524
F12	Arsenic trioxide	-0.408931	0.00117849364336585
BDNF	SGX-523	0.407356387883368	0.00123643960990164
F12	PI-103	-0.405702	0.00130008732364861
TIMP1	SNS-314	0.402934477007054	0.001413172734195
PDX1	OSI-027	-0.402754	0.00142086279595329
BDNF	MK-8033	-0.397048	0.00168354615498635
BDNF	ciclosporin	-0.395378	0.00176826313322901
BDNF	Volasertib	-0.392224	0.00193866559551236
PDX1	Idelalisib	-0.388308	0.00217067215604863
BDNF	VINORELBINE	-0.387584	0.00221616039971329
BDNF	CUDC-305	-0.386742	0.00227019316027094
F12	timazid	0.382621327617797	0.00255169825276842
PDX1	Imexon	-0.381314	0.00264728769846135
CFTR	ciclosporin	0.379520355720601	0.00278363329888541
MS4A14	Lexibulin	0.379205291811323	0.00280821649162763
BDNF	HYPOTHEMYCIN	-0.377974	0.00290613381551438
PRKCZ	Tandutinib	-0.375695	0.00309547555732613
PRKCZ	BN-2629	-0.375521	0.00311034475569963
F12	ARSENIC TRIOXIDE	-0.374804	0.00317241401229747
BDNF	Mocetinostat	-0.374668	0.00318426396961015
PRKCZ	Teniposide	-0.37418	0.00322725389420356
BDNF	Quisinostat	-0.373828	0.0032586547268916
PDX1	By-Product of CUDC-305	0.373781614364651	0.00326276026511015
BDNF	Tanespimycin	-0.372969	0.00333620905800559
BDNF	Dabrafenib	-0.371853	0.00343948976049434
PRKCZ	Imexon	-0.371059	0.003514649987198
FMO3	PF-04217903	0.37040559164074	0.00357760221515651
BDNF	Selumetinib	-0.367834	0.00383523523088935
F12	KHK-Indazole	0.367229833562371	0.00389802993463276
BDNF	Barasertib	-0.366315	0.00399487778369301
PRKCZ	Masitinib	-0.364877	0.00415157137849866
FMO3	tic10	0.364647635282304	0.00417701280588314
CFTR	COLCHICINE	0.363477903850267	0.00430909398251415
CFTR	Vandetanib	-0.363255	0.00433466882313958
BDNF	Panobinostat	-0.363008	0.00436323210206595
PRKCZ	Arsenic trioxide	-0.36256	0.0044152773114988
BDNF	Lenvatinib	0.362440923131446	0.00442925473272656
TIMP1	Simvastatin	0.361855541234438	0.00449838370606898
BDNF	TAK Plk inhibitor	-0.360147	0.00470565076506717
BDNF	auranofin	-0.359735	0.00475685854967025
BDNF	Colchicine	-0.359637	0.00476903994287324
MS4A14	Homoharringtonine	0.358117386130795	0.00496270530751971
ABCC8	CB-64D	-0.357671	0.00502090451884401
CFTR	Pluripotin	-0.357543	0.00503767632167351
PRKCZ	Etoposide	-0.354507	0.00545069519052286
ABCC8	Pimozide	-0.352843	0.0056894419702046
PDX1	Y-27632	-0.352202	0.00578387437701631
BDNF	Ibrutinib	0.352088402528313	0.00580075177996454
PDX1	XR-5944	0.350977477239702	0.00596804719122722
PRKCZ	Mitoxantrone	-0.350339	0.00606609908839403
BDNF	XAV-939	0.349127536658729	0.00625603621458818
PRKCZ	MITOXANTRONE	-0.349085	0.00626285889806177
PRKCZ	norvir	-0.34879	0.00630981913154551
BDNF	Des-fluoro-TAK-960	-0.347875	0.00645793541975135
PRKCZ	Barasertib	-0.347041	0.00659547586711055
ABCC8	Amiodarone hydrochloride	-0.346712	0.00665033325874542
TIMP1	Nitazoxanide	0.346355831082052	0.00671031474287534
BDNF	Tegafur	-0.34552	0.00685281007180126
PDX1	RAPAMYCIN	-0.345262	0.00689736597040328
BDNF	Ispinesib	-0.34407	0.00710641237401021
F12	Artesunate	0.343677	0.00717661653926672
BDNF	Iniparib	-0.339945	0.00787322681180727
BDNF	RO-5126766	-0.339634	0.00793376250199145
PDX1	PI-103	-0.337756	0.0083087042328899
BDNF	GSK-461364	-0.33594	0.00868568553974446
BDNF	Ergosterol	-0.33484	0.00892112019123983
F12	PKI-587	-0.334001	0.00910465008775932
BDNF	Abexinostat	-0.333625	0.00918778994070547
BDNF	Hydrastinine HCl	-0.333523	0.00921046063972022
F12	OSI-027	-0.33262	0.00941354567748259
PRKCZ	Seliciclib	0.331610465323572	0.00964516330294888
BDNF	TRICIRIBINE PHOSPHATE	0.331595995480552	0.00964851838478496
CFTR	PI-103	-0.331148	0.00975297323667088
BDNF	ONX-0914	-0.328997	0.0102678324866334
BDNF	Zoledronate	0.32886404806639	0.0103004018410852
BDNF	AT-13387	-0.326329	0.0109390362051134
PRKCZ	AT-9283	-0.326109	0.010996191476275
PDX1	Zoledronate	-0.325693	0.0111046935522625
BDNF	Eribulin mesilate	-0.325676	0.0111091312162914
BDNF	Raloxifene	-0.324999	0.0112876138074216
BDNF	SR16157	-0.324525	0.0114142479403823
MS4A14	Paclitaxel	0.324136083796807	0.0115189696791729
F12	Y-27632	-0.323204	0.0117733323805887
PRKCZ	Batracylin	-0.322574	0.0119479513265772
MS4A14	Vinblastine	0.320927346460286	0.0124152410455746
MS4A14	Epirubicin	0.320866661232007	0.0124327553965823
PDX1	AZD-5363	-0.320702	0.0124803583232364
PDX1	ARSENIC TRIOXIDE	-0.32065	0.0124953481899194
PDX1	Arsenic trioxide	-0.320605	0.0125084321879413
PRKCZ	Epirubicin	-0.320459	0.0125509551502521
BDNF	ZM-336372	-0.320093	0.0126577982073687
CFTR	Carfilzomib	0.31980711231154	0.0127420031555005
BDNF	JZL-195	-0.319785	0.0127484595560132
PDX1	Fluorouracil	0.31946445279955	0.0128434225473776
TIMP1	XR-5944	-0.319447	0.0128485513053369
BDNF	Docetaxel	-0.317637	0.0133960114013405
TIMP1	Neratinib	-0.317471	0.0134472326311802
BDNF	Vinblastine	-0.317449	0.0134541134870111
F12	ICG-001	-0.317411	0.0134657775114048
BDNF	BP-1-102	-0.317151	0.013546585528396
BDNF	Saracatinib	0.317076904732087	0.0135695800951636
CFTR	Lexibulin	0.316757534284804	0.0136693428162444
CFTR	Vincristine	0.316135408342891	0.0138654905287349
TIMP1	BMS-754807	0.31600300218175	0.0139075472382687
BDNF	Actinomycin D	-0.315901	0.0139401283490693
MS4A14	Dasatinib	-0.31537	0.0141102593138107
FMO3	Axitinib	0.314950804530011	0.0142456767307334
TIMP1	BMS-777607	0.314770046112011	0.0143044696096507
CFTR	Deforolimius	-0.314093	0.0145266822633786
PDX1	IDEBENONE	-0.313721	0.0146497299765985
BDNF	By-Product of CUDC-305	-0.311667	0.0153467292262887
TIMP1	Okadaic acid	0.3113988792649	0.0154397748924229
PRKCZ	auranofin	-0.311288	0.0154784874003023
F12	AT-13387	0.310900552946734	0.0156139784042809
PRKCZ	Hydroxychloroquine Sulfate	-0.309869	0.0159799990313382
F12	Belinostat	0.309765619602815	0.0160170202879961
PRKCZ	Ifosfamide	-0.309672	0.0160507750216026
TIMP1	Foretinib	0.309115919931429	0.016251727957533
PDX1	Rapamycin	-0.30901	0.0162902934016437
BDNF	EMD-534085	-0.308678	0.0164115791611468
PRKCZ	PF-477736	-0.308587	0.0164450027276957
FMO3	Abexinostat	0.308575977445916	0.0164490184592361
PRKCZ	Megestrol acetate	-0.307198	0.016961818028825
PRKCZ	Cortivazol	-0.307191	0.0169644685460284
ABCC8	COLCHICINE	0.306899321389679	0.0170747647987293
PDX1	TRICIRIBINE PHOSPHATE	-0.306877	0.0170831474812131
FMO3	MK-8033	0.306674369068613	0.0171602471221885
PDX1	Teglarinad	0.30596963017473	0.017430419858931
ABCC8	Eribulin mesilate	0.304461784583684	0.0180206950667741
PDX1	WORTMANNIN	-0.304453	0.0180241323726481
BDNF	ABT-737	-0.304378	0.0180539704525491
PDX1	Docetaxel	0.304064678783742	0.0181789564688795
TIMP1	Lovastatin	0.303616332570737	0.0183590619163152
MS4A14	Vinorelbine	0.303215803606203	0.0185212427627188
PRKCZ	Irofulven	0.303116621089473	0.0185615914761807
BDNF	Pimasertib	-0.302795	0.0186930361746317
BDNF	Luminespib	-0.302794	0.0186933582973275
PDX1	Paclitaxel	0.302437905133843	0.0188397167556808
MS4A14	Masoprocol	0.302320591636046	0.0188881476268538
BDNF	Salinomycin	-0.302101	0.018978965451048
BDNF	AMG-900	-0.301535	0.0192152041923988
BDNF	ARRY-162	-0.301513	0.0192242466965121
F12	malacid	0.301100366905172	0.0193982146557397
PRKCZ	ICG-001	-0.30016	0.0197993466849389
F12	SNS-314	0.299981938588019	0.0198759769769129
BDNF	Alvespimycin	-0.29995	0.0198898996559461
CFTR	Everolimus	-0.299925	0.0199003720566211
BDNF	Mebendazole	-0.299817	0.0199474655189275
ABCC8	Docetaxel	0.299637990077066	0.0200248987714095
F12	LOR-253	-0.298847	0.0203710941984792
F12	Benzimate	0.298630023824356	0.0204667981109014
PDX1	CB-64D	-0.297418	0.0210092479202162
TIMP1	Cabozantinib	0.297308937357636	0.0210584891159469
MS4A14	Oxaliplatin	0.297159663985571	0.0211262495334584
PDX1	Temsirolimus	-0.297011	0.0211939133172952
F12	Elesclomol	0.296229436696868	0.0215526935533812
ABCC8	Vinorelbine	0.295921719043472	0.0216953571374382
PRKCZ	Axitinib	-0.295663	0.0218157860366307
PRKCZ	Daunorubicin	-0.295575	0.0218571296902961
PDX1	6-Thioguanine	-0.295158	0.0220531219704752
PRKCZ	Ruxolitinib	-0.295153	0.0220551234835272
PDX1	Kahalide F	0.294505495339469	0.022362306336018
BDNF	Buparlisib	-0.294378	0.0224229809614123
PRKCZ	ARSENIC TRIOXIDE	-0.294303	0.0224589846526659
FMO3	EMD-534085	0.294291962945365	0.0224643566327191
BDNF	6-MERCAPTOPURINE	-0.294285	0.0224675735921751
BDNF	JNJ-28312141	-0.294242	0.0224883301024349
PDX1	AEG-40730	-0.293897	0.0226542935328316
FMO3	Cyclophosphamide	-0.293816	0.0226930101677876
BDNF	Estramustine	-0.293727	0.022736308572284
PRKCZ	Lexibulin	-0.29342	0.0228853456082814
PRKCZ	Olaparib	-0.293396	0.0228967294758135
FMO3	COLCHICINE	0.293106017492521	0.0230383397977494
F12	BP-1-102	-0.292997	0.0230916787351308
F12	Dromostanolone Propionate	0.292975756881912	0.0231021336627251
CFTR	TAK Plk inhibitor	0.292552132380818	0.0233106334180253
PDX1	DMAPT	-0.291585	0.0237925771731527
ABCC8	TAK-901	0.291495900040299	0.0238374285790587
BDNF	Artesunate	-0.291411	0.0238800760582704
BDNF	Noscapine	-0.290893	0.0241425072461936
PRKCZ	AS-703569	-0.290631	0.0242760320401212
PRKCZ	Lomustine	-0.290176	0.0245095906543798
PDX1	Nitazoxanide	-0.290156	0.0245199996207234
PRKCZ	Raloxifene	-0.290095	0.0245516627804674
F12	Seliciclib	0.290021397063332	0.0245896263216812
PRKCZ	Pazopanib	-0.289652	0.0247811196381039
F12	BMS-754807	0.289219569147188	0.0250070067221018
TIMP1	Ergosterol	-0.289087	0.0250766758153936
PDX1	PF-04691502	-0.288964	0.0251410794785762
CFTR	AMINOFLAVONE	-0.288224	0.0255335430892094
PDX1	Estramustine	-0.286356	0.0265466607210485
ABCC8	AR-67	0.286292647036911	0.0265816271773771
ABCC8	Imexon	-0.285764	0.0268746426077992
FMO3	Motesanib	0.285366366092938	0.0270969942376195
MS4A14	Veliparib	-0.284868	0.0273775127659476
BDNF	Vorinostat	-0.284555	0.0275553622335088
BDNF	Paclitaxel	-0.284463	0.0276074043179369
BDNF	Ixabepilone	-0.284174	0.0277729349659333
ABCC8	Mitomycin	0.284120718305157	0.0278032700955036
MS4A14	COLCHICINE	0.284031455031502	0.0278544699345859
BDNF	TAK-733	-0.283441	0.0281949023353294
PRKCZ	DAUNORUBICIN	-0.283265	0.0282974860245244
TIMP1	SB-590885	0.283197401166619	0.0283367051486204
F12	Pevonedistat	0.28301493598742	0.0284431318357341
PDX1	Pyrazoloacridine	0.282359099269167	0.0288284350158498
CFTR	Fulvestrant	-0.280731	0.0298040970651719
PDX1	Lexibulin	0.280590841083573	0.0298891464198313
MS4A14	Eribulin mesilate	0.280586499366164	0.0298917905189804
F12	Rapamycin	-0.280352	0.030034879134371
F12	Mocetinostat	0.280339552939792	0.0300425031325601
FMO3	Cladribine	-0.279593	0.0305019419479862
BDNF	Vincristine	-0.279574	0.030513590179542
PDX1	LY-294002	-0.278972	0.0308885511074273
F12	By-Product of CUDC-305	0.27831886095729	0.0312997974489429
ABCC8	Paclitaxel	0.27805082597809	0.0314698270118668
F12	Nelfinavir	0.277464362026449	0.0318445458950132
F12	KX-01	0.277336970853936	0.0319264325351001
BDNF	Homoharringtonine	-0.277027	0.0321266952248753
BDNF	Varbulin	0.27593014648897	0.0328424817267173
FMO3	Clofarabine	-0.275463	0.0331515761101898
ABCC8	DACARBAZINE	-0.275206	0.0333221811215891
FMO3	VE-821	-0.274922	0.0335126496786047
MS4A14	Benzimate	0.274900009276449	0.0335270626081042
TIMP1	AFP464	-0.274726	0.033644146762903
F12	Lenvatinib	-0.274208	0.0339936479233493
BDNF	Trametinib	-0.274012	0.0341265707304196
CFTR	Erlotinib	-0.273676	0.0343559409069811
F12	Ixabepilone	0.273549516611108	0.03444250377147
TIMP1	LY-2606368	-0.273339	0.0345872561555927
BDNF	Entinostat	-0.273	0.0348207820580315
PDX1	Daporinad	0.272555179256173	0.0351297348409711
CFTR	tic10	0.270945666646309	0.0362662772251098
PRKCZ	Crizotinib	-0.270751	0.0364061088404977
PRKCZ	Tivozanib	-0.270711	0.0364343827525272
CFTR	Gefitinib	-0.270671	0.0364635814926092
BDNF	Batracylin	0.270624866141264	0.0364964164078818
TIMP1	Ribavirin	-0.269782	0.037106677514036
F12	Cpd-401	0.26977912743217	0.0371089555937637
PDX1	O-6-Benzylguanine	-0.26976	0.0371226422229987
CFTR	Idelalisib	-0.269648	0.0372045136460216
FMO3	Silmitasertib	0.269252464234922	0.0374946882533177
PDX1	Ribavirin	0.26893901580767	0.0377258336540335
MS4A14	Saracatinib	-0.268737	0.0378754627495835
CFTR	Zoledronate	-0.26781	0.0385679602015779
MS4A14	Vincristine	0.267598611712184	0.0387276423281914
PDX1	MONENSIN SODIUM	-0.267127	0.039085613585224
F12	DACARBAZINE	-0.267108	0.0391000964376518
F12	Dexamethasone Decadron	0.267050979484576	0.0391432237809023
BDNF	PX-316	-0.267016	0.0391701924089165
PDX1	Vinorelbine	0.266947654698681	0.0392220458850747
BDNF	Vemurafenib	-0.266669	0.0394356408559888
TIMP1	ergenyl	-0.26651	0.0395576864054434
FMO3	Olaparib	0.266453567691494	0.0396007804546454
BDNF	O-6-Benzylguanine	0.26546779417516	0.0403654429344947
PDX1	Benzimate	0.265339130646778	0.0404661404552895
TIMP1	Lapatinib	-0.265255	0.0405320297091136
BDNF	Denileukin Diftitox Ontak	-0.265234	0.0405486937934846
FMO3	DECITABINE	-0.264978	0.0407502570780327
BDNF	Everolimus	0.264937719940769	0.0407816351648935
PRKCZ	TESTOLACTONE	-0.264935	0.0407838961321714
PDX1	H-89	-0.264812	0.0408809549922022
TIMP1	Bleomycin	0.264758597373824	0.0409230727997896
MS4A14	PENTOSTATIN	-0.264599	0.0410491763442168
PRKCZ	Imatinib	-0.26443	0.0411832498661257
PRKCZ	FENRETINIDE	-0.264224	0.0413475395744688
BDNF	HPI-1	-0.263923	0.0415881826988667
CFTR	Saracatinib	-0.263862	0.0416371309747242
FMO3	Gefitinib	-0.263408	0.0420027776964509
MS4A14	Deforolimius	-0.263321	0.0420729935104105
F12	METHOTREXATE	0.263018931001083	0.0423179069819377
PDX1	Ibrutinib	-0.263001	0.0423328260082763
F12	Pracinostat	0.26298020168728	0.0423493995774191
TIMP1	Docetaxel	-0.262093	0.0430758696070618
TIMP1	PD-0325901	0.261582591790088	0.0434988445636975
CFTR	BMS-690514	-0.261421	0.0436332015325633
BDNF	Dromostanolone Propionate	-0.261116	0.0438881429494163
MS4A14	Okadaic acid	0.261108028158527	0.0438949311624936
CFTR	Vinorelbine	0.261090840463151	0.0439093320440621
PDX1	Pralatrexate	-0.260666	0.0442667050553782
PDX1	Everolimus	-0.260486	0.0444184226995536
PRKCZ	TAK-901	-0.260483	0.0444211608055809
F12	TAK-960 analog	0.260347630989624	0.0445357629643389
BDNF	CYC-116	0.260228481097784	0.0446368707349794
F12	XR-11576	0.25979186702124	0.0450089838230376
PRKCZ	Valrubicin	-0.259691	0.0450953112865797
F12	RAF-265	-0.259316	0.0454171177625043
BDNF	SCH-1473759	0.259200583069771	0.0455169742176474
PRKCZ	Midostaurin	-0.258816	0.0458497484031519
PDX1	Buparlisib	-0.258681	0.0459672716842583
ABCC8	Kahalide F	0.258539082219911	0.0460908565594434
TIMP1	Artemether	-0.258178	0.046406454188344
F12	Econazole nitrate	0.257881647994147	0.0466670766270226
PDX1	Vandetanib	-0.2576	0.0469154855608018
FMO3	Mifepristone	0.257231781829225	0.0472424524604531
PDX1	MK-2206	-0.257106	0.0473541406970837
BDNF	Sonidegib	0.256816486197442	0.0476131785244642
PRKCZ	Uracil mustard	-0.25662	0.0477890049448369
BDNF	Depsipeptide	-0.256078	0.0482782317212136
ABCC8	Elliptinium Acetate	0.254921532589053	0.0493351113460696
MS4A14	Sepantronium bromide	0.254809085379978	0.049438869924332
TIMP1	Fulvestrant	-0.254552	0.0496768134949729
BDNF	MONENSIN SODIUM	-0.254441	0.0497801447093301
TIMP1	Fluorouracil	-0.254224	0.0499819716192908
Statistical method:
The correlation between gene expression and drug activity (IC₅₀) was assessed using Spearman correlation analysis. p values are two-tailed. The correlation coefficient (r) is rounded to three decimal places; p values are presented in scientific notation
Abbreviations:
cor, correlation coefficient

## Sheet: Supplementary Table 3
Supplementary Table 3. Univariate Cox (p<0.05)
gene	HR	HR.95L	HR.95H	z	pvalue	qvalue(BH method)
FMO2	0.848343147508299	0.765930947604701	0.939622688148279	-3.15437	0.00160843506544635	0.00507275674486926
FMO3	0.805952828623887	0.708235278127043	0.91715279092653	-3.27139	0.00107021044641344	0.00507275674486926
GJB2	1.1486768894841	1.06433345173558	1.23970414937467	3.56235124317119	0.000367548179186796	0.00482345241581825
GAL	1.0995234424866	1.04390113515167	1.15810947978512	3.58211935149364	0.00034081801028168	0.00482345241581825
CFTR	0.901354540708094	0.84998569325307	0.955827862167566	-3.46895	0.000522492383476432	0.00482345241581825
SLC7A11	1.09252301787045	1.01707665017514	1.17356596906557	2.42374738452407	0.0153612867945575	0.0224933128063163
TIMP1	1.17537086304067	1.00088172824243	1.3802796341491	1.97071301077583	0.0487567114932405	0.0493501994186124
IL1A	1.09515494343601	1.01432991158775	1.18242037075979	2.32369991002576	0.020141583296643	0.0275268305054121
BDNF	1.08522614526036	1.00163236596987	1.17579645623401	1.99984516464974	0.0455169859057386	0.0493501994186124
SLCO1B1	1.06998835989665	1.00354582144292	1.14082991115263	2.06817772388175	0.0386233141562898	0.0439876633446634
CAT	0.719142115405377	0.595755061101797	0.868083908835399	-3.43301	0.000596926109051623	0.00482345241581825
PPARG	1.11284619011711	1.00171799561784	1.23630268027114	1.99194289518524	0.0463773237826453	0.0493501994186124
LPL	0.894726655334884	0.824913566565626	0.970448081123977	-2.68367	0.00728185301461858	0.0135707260726983
SLCO2B1	0.882258111188798	0.78707758955093	0.988948720039829	-2.15076	0.0314952668346619	0.0372928324170958
PLA2G1B	0.917931984522865	0.865333185290097	0.973727972685585	-2.84425	0.00445157117460168	0.00960602200835099
ABCC8	0.907603176940098	0.84990018765879	0.96922384387385	-2.89267	0.0038198319749149	0.00921253593950064
PDX1	1.07162824789115	1.02380661337099	1.12168361356552	2.97007955446864	0.00297722637532303	0.00762914258676526
NR3C2	0.841447610680318	0.756715508995246	0.93566746432848	-3.18789	0.0014331295272571	0.00507275674486926
PIK3R1	0.754895383239697	0.618641051040595	0.921159432724446	-2.76857	0.00563026900126429	0.0109924299548493
KCNQ1	0.909389532710965	0.82767925651295	0.999166423100187	-1.97732	0.0480049532957373	0.0493501994186124
PSPH	1.18344228715106	1.01798550962562	1.37579133865314	2.19195139435118	0.0283830164700724	0.0352637477355445
AURKA	1.25185087742843	1.10781078909821	1.41461938693882	3.60162660282113	0.000316232355390962	0.00482345241581825
F12	1.18702080292873	1.06930573813425	1.31769459036481	3.21752916636975	0.00129299879985583	0.00507275674486926
MS4A14	0.846931755345971	0.74937643222358	0.957187025598103	-2.66075	0.0077967104729218	0.0138984838865128
MS4A7	0.817164141221907	0.718218212747667	0.92974143769526	-3.06622	0.00216782063597118	0.00592537640498789
SLC6A8	1.19414370047754	1.07034908844603	1.3322561702374	3.17745625891076	0.00148573099398371	0.00507275674486926
F5	1.07629985824776	1.00020912262376	1.15817918339454	1.96555359113378	0.0493501994186124	0.0493501994186124
SLC7A5	1.15824607468864	1.03555391627244	1.29547476809379	2.57150263320814	0.0101258245311268	0.0159676463760076
SLC5A6	1.29018157902115	1.02238508088875	1.6281228452576	2.14647194492589	0.0318353447463013	0.0372928324170958
ALDH2	0.788217242016158	0.685618612288317	0.906169128836738	-3.34477	0.000823516266115311	0.00482345241581825
DMD	0.861424234575206	0.760264202181308	0.976044524764451	-2.34039	0.019263547794627	0.0272346710199899
UTRN	0.83060842990554	0.705064931136286	0.978506139453403	-2.21985	0.0264292118431669	0.0338624276740576
MAOB	0.864109667366759	0.773212341750561	0.965692704213939	-2.57556	0.0100076478683985	0.0159676463760076
SCNN1B	0.884316446766711	0.81758747185652	0.956491635379826	-3.07122	0.0021318925228817	0.00592537640498789
RNASE1	0.853311727555944	0.777661151966428	0.936321561831011	-3.34909	0.00081076739943075	0.00482345241581825
FGFR2	0.858512472199906	0.771410451776591	0.955449415062177	-2.7949	0.00519152184607888	0.0106426197844617
PRKCZ	0.81816077569746	0.700422644363446	0.955690196878511	-2.53167	0.0113521430620772	0.0172384394646357
GCLC	1.11587023365534	1.02680259251946	1.21266384349768	2.5831595303062	0.00979000424595711	0.0159676463760076
ASPA	0.869760696492575	0.771232679950275	0.980876055734597	-2.27474	0.0229213351921439	0.0303153142863839
ENTPD2	1.14597587104972	1.0535135022813	1.24655326598512	3.17450747147393	0.00150091026672834	0.00507275674486926
HOXB7	1.13175581549724	1.03986707418606	1.23176438384146	2.86481818770329	0.00417248729800098	0.00950399884544668
Statistical method
Hazard ratios (HR) and 95% confidence intervals (CI) were estimated using univariate Cox proportional hazards regression. P values correspond to the Wald test for each gene, and q values were calculated using the Benjamini-Hochberg method to adjust for multiple testing.
Abbreviations:
HR, hazard ratio; HR.95L, lower bound of 95% CI; HR.95H, upper bound of 95% CI; z, Wald statistic; pvalue, P value for Wald test; qvalue (BH method), adjusted P value using Benjamini-Hochberg procedure.

## Sheet: Supplementary Table 4
Supplementary Table 4. LASSO regression analysis results.
Gene	Coef
FMO3	-0.121753
GJB2	0.0141909832051843
GAL	0.000350108732146588
CFTR	-0.0303913
SLC7A11	0.0102537312322742
TIMP1	0.0500186066344822
IL1A	0.00533802195600452
BDNF	0.0548920237732263
PPARG	0.0182125678040662
ABCC8	-0.064885
PDX1	0.0252511135483631
F12	0.0386729868803129
MS4A14	-0.107563
MS4A7	-0.00618782
SLC6A8	0.0195703365738474
ALDH2	-0.0595251
DMD	-0.0154947
MAOB	-0.00963522
FGFR2	-0.00142862
PRKCZ	-0.0679635
GCLC	0.0163197531056534
ENTPD2	0.0368620942376185
HOXB7	0.0125578959163776
Statistical method:
Coefficients were estimated using Least Absolute Shrinkage and Selection Operator (LASSO) regression analysis.
Abbreviations:
Coef: regression coefficient derived from LASSO analysis.

## Sheet: Supplementary Table 5
Supplementary Table 5. Multivariate Cox analysis results.
id	coef	HR	HR.95L	HR.95H	pvalue
FMO3	-0.202926	0.816338454822116	0.710871357795206	0.937452980083838	0.00403956916666582
CFTR	-0.0540476	0.947386994475648	0.887383218493871	1.01144815294679	0.105450481284676
TIMP1	0.143590906040909	1.15441174903896	0.967117708006635	1.37797754635886	0.111883569889224
BDNF	0.103757102887549	1.10933096889912	1.02463902820229	1.2010231551669	0.0104469884010877
ABCC8	-0.117649	0.889007752970874	0.829490432859852	0.952795539928615	0.000875773361028481
PDX1	0.0565044892313489	1.05813136498606	1.0070712877878	1.1117802673401	0.0251426188878426
F12	0.0880813131518097	1.09207691863426	0.973479459760162	1.22512291785542	0.133172425307723
MS4A14	-0.196071	0.821953733751088	0.716754009981132	0.942593876028875	0.0050152987722098
PRKCZ	-0.141023	0.868469427957332	0.733853823357917	1.02777845299673	0.100774702518125
Concordance = 0.674 (se = 0.024 ) Likelihood ratio test = 60.94 on 9 df, p=9e-10 Wald test = 61.16 on 9 df, p=8e-10 Score (logrank) test = 62.74 on 9 df, p=4e-10
Statistical method:
Coefficients (coef), hazard ratios (HR) and 95% confidence intervals (HR.95L, HR.95H) were estimated using multivariate Cox proportional hazards regression. P values correspond to the Wald test for each gene.
Abbreviations:
coef: regression coefficient from Cox model; HR: hazard ratio; HR.95L: lower bound of 95% confidence interval for HR; HR.95H: upper bound of 95% confidence interval for HR; pvalue: P value derived from the Wald test.

## Sheet: Supplementary Table 6
Supplementary Table 6. Model Evaluation Metrics (Calibration Curve and NRI)
Part A: Calibration	index.orig	training	test	mean.optimism	mean.corrected	n	mean.predicte	KM	KM.corrected	std.err	Year
	-0.0241312	-0.018938	-0.0196524	0.00071437	-0.0248456	1000	0.780763	0.756632	0.755917	0.0586186	1-Year
	-0.0192418	-0.00139304	-0.00126983	-0.000123206	-0.0191186	998	0.915703	0.896461	0.896584	0.0346032	1-Year
	0.00479405	-0.0142878	-0.0147521	0.000464306	0.00432974	1000	0.898347	0.903142	0.902677	0.0339885	1-Year
	0.0107189	0.00427935	0.00233265	0.0019467	0.0087722	978	0.926706	0.937425	0.935478	0.0264015	1-Year
	0.0121351	0.0048756	0.000537269	0.00433834	0.0077968	872	0.936475	0.948611	0.944272	0.0236094	1-Year
	-0.0157303	-0.0098018	-0.0117851	0.00198334	-0.0177136	1000	0.408245	0.392514	0.390531	0.153703	3-Year
	-0.0341394	-0.0438566	-0.0474203	0.0035637	-0.0377031	1000	0.634212	0.600073	0.596509	0.0978412	3-Year
	-0.000460471	-0.00782858	-0.00713014	-0.000698432	0.000237962	1000	0.687745	0.687284	0.687983	0.0830516	3-Year
	-0.0567882	0.00850051	0.00603395	0.00246656	-0.0592548	992	0.723531	0.666743	0.664276	0.0959128	3-Year
	0.124521	0.0753885	0.0702421	0.00514635	0.119375	929	0.756548	0.88107	0.875923	0.0466587	3-Year
	-0.0111371	0.00184456	0.00393907	-0.00209451	-0.0090426	939	0.190252	0.179115	0.18121	0.333755	5-Year
	-0.0271233	-0.013647	-0.010292	-0.00335497	-0.0237683	998	0.402186	0.375063	0.378418	0.187569	5-Year
	-0.0539107	-0.033844	-0.0301266	-0.00371742	-0.0501933	1000	0.47265	0.41874	0.422457	0.191451	5-Year
	0.0721336	0.00547401	0.00273185	0.00274216	0.0693914	990	0.523103	0.595237	0.592495	0.126244	5-Year
	0.0414767	0.0777959	0.0645587	0.0132372	0.0282395	895	0.572054	0.613531	0.600294	0.160676	5-Year
Part B: NRI	1-Years		3-Years		5-Years
		Estimate		Estimate		Estimate
	NRI	0.0695944	NRI	0.0695944	NRI	0.0695944
	NRI+	-0.0144574	NRI+	-0.0144574	NRI+	-0.0144574
	NRI-	0.0840517	NRI-	0.0840517	NRI-	0.0840517
	Pr(Up|Case)	0	Pr(Up|Case)	0	Pr(Up|Case)	0
	Pr(Down|Case)	0.0144574	Pr(Down|Case)	0.0144574	Pr(Down|Case)	0.0144574
	Pr(Down|Ctrl)	0.0840517	Pr(Down|Ctrl)	0.0840517	Pr(Down|Ctrl)	0.0840517
	Pr(Up|Ctrl)	0	Pr(Up|Ctrl)	0	Pr(Up|Ctrl)	0
Statistical method:
Part A: The calibration performance was evaluated using bootstrap internal validation (with n=1000 bootstrap repetitions). The calibration slope (C-slope) is presented. A slope of 1 indicates perfect calibration. The 'Apparent' slope is from the original model, the 'Test' slope is the average from bootstrap models applied to the original data, and the 'Corrected' slope is the optimism-corrected e…
Part B: The Net Reclassification Improvement (NRI) was calculated to assess the improvement in risk prediction classification. NRI+ indicates the improvement among events (cases), and NRI- indicates the improvement among non-events (controls). Pr(Up|Case) represents the proportion of cases that were reclassified into a higher risk category, and Pr(Down|Ctrl) represents the proportion of controls …
Abbreviations:
C-slope, Calibration slope; KM, Kaplan-Meier; NRI, Net Reclassification Improvement.
